# Supplementary material for: The Cultivable Surface Microbiota of the Brown Alga Ascophyllum nodosum is Enriched in Macroalgal-Polysaccharide-Degrading Bacteria
Source: Front Microbiol. 2015 Dec 24;6:1487. doi: 10.3389/fmicb.2015.01487 (PMC4690005; doi:10.3389/fmicb.2015.01487)
Supplement: Table S2 — Abundance (#) and percentage proportion of each genus, family, order, class, and phylum identified on each sample. [file DataSheet2.XLSX]

## Sheet: Feuil1
Table S2 :Abundance (#) and percentage proportion of each genus, family, order, class, and phylum identified on each sample
Sample 1
Genus	#	%		Family	#	%		Order	#	%		Class	#	%		Phylum	#	%
Algibacter	1	0.0102041		Alteromonadaceae	1	0.0105263		Alteromonadales	12	0.126316		Alphaproteobacteria	16	0.163265		Bacteroidetes	28	0.285714
Cellulophaga	7	0.0714286		Colwelliaceae	3	0.0315789		Burkholderiales	2	0.0210526		Betaproteobacteria	2	0.0204082		Proteobacteria	70	0.714286
Colwellia	3	0.0306122		Comamonadaceae	2	0.0210526		Chromatiales	1	0.0105263		Flavobacteriia	28	0.285714
Dokdonia	3	0.0306122		Enterobacteriaceae	1	0.0105263		Enterobacteriales	1	0.0105263		Gammaproteobacteria	52	0.530612		Total bacteria	98
Formosa	1	0.0102041		Flavobacteriaceae	28	0.294737		Flavobacteriales	28	0.294737
Glaciecola	1	0.0102041		Granulosicoccaceae	1	0.0105263		Oceanospirillales	32	0.336842		Total bacteria	98
Granulosicoccus	1	0.0102041		Oceanospirillaceae	32	0.336842		Rhodobacterales	16	0.168421
Hydrogenophaga	2	0.0204082		Pseudoalteromonadaceae	6	0.0631579		Vibrionales	6	0.0631579
Loktanella	10	0.102041		Psychromonadaceae	1	0.0105263
Maribacter	1	0.0102041		Rhodobacteraceae	16	0.168421		Total bacteria	98
Marinomonas	31	0.316327		Shewanellaceae	1	0.0105263
Neptunomonas	1	0.0102041		Vibrionaceae	6	0.0631579
Octadecabacter	2	0.0204082
Polaribacter	8	0.0816327		Total bacteria	98
Pseudoalteromonas	6	0.0612245
Psychromonas	1	0.0102041
Ruegeria	1	0.0102041
Salmonella	1	0.0102041
Shewanella	1	0.0102041
Sulfitobacter	3	0.0306122
Tenacibaculum	1	0.0102041
Unknown genus	2	0.0204082
Vibrio	6	0.0612245
Winogradskyella	3	0.0306122
Zobellia	1	0.0102041
Total bacteria	98
Sample 2
Genus	#	%		Family	#	%		Order	#	%		Class	#	%		Phylum	#	%
Algibacter	2	0.0206186		Alteromonadaceae	1	0.0103093		Alteromonadales	13	0.134021		Alphaproteobacteria	8	0.0824742		Bacteroidetes	53	0.546392
Amphritea	1	0.0103093		Colwelliaceae	6	0.0618557		Flavobacteriales	53	0.546392		Flavobacteriia	53	0.546392		Proteobacteria	44	0.453608
Cellulophaga	6	0.0618557		Flavobacteriaceae	53	0.546392		Oceanospirillales	11	0.113402		Gammaproteobacteria	36	0.371134
Cobetia	3	0.0309278		Halomonadaceae	3	0.0309278		Pseudomonadales	1	0.0103093						Total bacteria	97
Colwellia	6	0.0618557		Moraxellaceae	1	0.0103093		Rhodobacterales	8	0.0824742		Total bacteria	97
Dokdonia	3	0.0309278		Oceanospirillaceae	8	0.0824742		Thiotrichales	11	0.113402
Formosa	10	0.103093		Pseudoalteromonadaceae	5	0.0515464
Glaciecola	1	0.0103093		Rhodobacteraceae	8	0.0824742		Total bacteria	97
Leucothrix	11	0.113402		Shewanellaceae	1	0.0103093
Loktanella	4	0.0412371		Thiotrichaceae	11	0.113402
Maribacter	6	0.0618557
Marinomonas	2	0.0206186		Total bacteria	97
Neptunomonas	5	0.0515464
Pseudoalteromonas	5	0.0515464
Psychrobacter	1	0.0103093
Psychroserpens	6	0.0618557
Shewanella	1	0.0103093
Sulfitobacter	4	0.0412371
Unknown genus	1	0.0103093
Winogradskyella	11	0.113402
Zobellia	8	0.0824742
Total bacteria	97
Sample 3
Genus	#	%		Family	#	%		Order	#	%		Class	#	%		Phylum	#	%
Algibacter	1	0.00980392		Alteromonadaceae	3	0.0294118		Alteromonadales	25	0.245098		Alphaproteobacteria	10	0.0980392		Bacteroidetes	46	0.45098
Bacillus	3	0.0294118		Bacillaceae	3	0.0294118		Bacillales	3	0.0294118		Bacilli	3	0.0294118		Firmicutes	3	0.0294118
Cellulophaga	17	0.166667		Caulobacteraceae	1	0.00980392		Caulobacterales	1	0.00980392		Flavobacteriia	46	0.45098		Proteobacteria	53	0.519608
Colwellia	1	0.00980392		Colwelliaceae	1	0.00980392		Chromatiales	2	0.0196078		Gammaproteobacteria	43	0.421569
Dokdonia	11	0.107843		Flavobacteriaceae	46	0.45098		Flavobacteriales	46	0.45098						Total bacteria	102
Formosa	3	0.0294118		Granulosicoccaceae	2	0.0196078		Oceanospirillales	6	0.0588235		Total bacteria	102
Glaciecola	2	0.0196078		Moraxellaceae	1	0.00980392		Pseudomonadales	2	0.0196078
Granulosicoccus	2	0.0196078		Oceanospirillaceae	6	0.0588235		Rhodobacterales	9	0.0882353
Leucothrix	6	0.0588235		Pseudoalteromonadaceae	16	0.156863		Thiotrichales	6	0.0588235
Maribacter	5	0.0490196		Pseudomonadaceae	1	0.00980392		Vibrionales	2	0.0196078
Marinobacter	1	0.00980392		Psychromonadaceae	1	0.00980392
Marinomonas	6	0.0588235		Rhodobacteraceae	9	0.0882353		Total bacteria	102
Octadecabacter	2	0.0196078		Shewanellaceae	4	0.0392157
Phenylobacterium	1	0.00980392		Thiotrichaceae	6	0.0588235
Photobacterium	1	0.00980392		Vibrionaceae	2	0.0196078
Polaribacter	4	0.0392157
Pseudoalteromonas	16	0.156863		Total bacteria	102
Pseudomonas	1	0.00980392
Psychrobacter	1	0.00980392
Psychromonas	1	0.00980392
Psychroserpens	1	0.00980392
Roseobacter	2	0.0196078
Shewanella	4	0.0392157
Sulfitobacter	5	0.0490196
Unknown genus	3	0.0294118
Vibrio	1	0.00980392
Zobellia	1	0.00980392
Total bacteria	102
